# Supplementary material for: Cardiovascular–Kidney–Metabolic Syndrome: A New Paradigm in Clinical Medicine or Going Back to Basics?
Source: J Clin Med. 2025 Apr 19;14(8):2833. doi: 10.3390/jcm14082833 (PMC12028252; doi:10.3390/jcm14082833)
Supplement: Supplementary file 1 [file jcm-14-02833-s001.zip]

Archive with 1 entries (1 files):
- jcm-3552801-supplementary.pdf
